# Supplementary material for: Primary Aldosteronism and Cognitive Dysfunction: A Case-Control Study
Source: J Clin Med. 2025 Jun 30;14(13):4618. doi: 10.3390/jcm14134618 (PMC12251069; doi:10.3390/jcm14134618)
Supplement: Supplementary file 1 [file jcm-14-04618-s001.zip]

Archive with 1 entries (1 files):
- jcm-3696018-supplementary.pdf
